# Supplementary material for: Climate Change Perception and Mental Health. Results from a Systematic Review of the Literature
Source: Eur J Investig Health Psychol Educ. 2024 Jan 12;14(1):215–29. doi: 10.3390/ejihpe14010014 (PMC10814599; doi:10.3390/ejihpe14010014)
Supplement: Supplementary file 1 [file ejihpe-14-00014-s001.zip]

Archive with 1 entries (1 files):
- ejihpe-2733129-supplementary.pdf
